# Supplementary material for: Screening and Preliminary Identification of Asparagus officinalis Varieties under Low-Temperature Stress
Source: Genes (Basel). 2024 Apr 12;15(4):486. doi: 10.3390/genes15040486 (PMC11050096; doi:10.3390/genes15040486)
Supplement: Supplementary file 1 [file genes-15-00486-s001.zip › Table S1.xlsx]

## Sheet: Sheet1
Table 1 The primers of qRT-PCR
Gene ID	Primer-F	Primer-R
18S	GCCCGTCGCTCTGATGAT	CTGCCTTCCTTGGATGTGGT
PAL1	ATACCAGACTTGCCATCGCT	AGGAAGGCCGTTGTTGTAGA
PAL2	CCATGGCTTCCTACTGCTCT	ACAGCCTCTGCTGTCTTTCT
PAL3	GAGCACATTCTCGACGGAAG	AGCGTAACGGTCTTGTTTCG
MYB56	ACAACAAGGGAGATCAGGGAA	ATTTGCTGCCGTCAGCTTT
MYB2	AGCAGAAGACAGCCTCAACT	AGAATCTACAGACCCGCGTT
WRKY1	TCGGTACTACGCTCAGTCAT	TTGCATCAGAGGTTCAGGGT
WRKY44	AACAAAGGGCCGAGAAATCG	CCCGAGAGAACGACGAAATG
bHLH1	TTCCTGTCACAAGCCAGTCT	TTGCTGTCAATCCAGGCAAC
